# Supplementary material for: Why Ablation of Sites With Purkinje Activation Is Antiarrhythmic: The Interplay Between Fast Activation and Arrhythmogenesis
Source: Front Physiol. 2021 Mar 23;12:648396. doi: 10.3389/fphys.2021.648396 (PMC8021688; doi:10.3389/fphys.2021.648396)
Supplement: Supplementary file 1 [file Table_1.xlsx]

## Sheet: Blad1
	Table 1
			Lead I			Lead II
			QRS50 (ms)	QRS90 (ms)	QRS100 (ms)	QRS50 (ms)	QRS90 (ms)	QRS100 (ms)
	Purkinje	2 mm	64	100	104	72	108	120
	extension	5 mm	44	76	88	48	92	116
			-31%	-24%	-15%	-33%	-15%	-3%
